# Supplementary material for: Direct Impact of the Air on Mutant Cells for Mutagenicity Assessments in Urban Environments
Source: Microorganisms. 2023 Dec 19;12(1):3. doi: 10.3390/microorganisms12010003 (PMC10820087; doi:10.3390/microorganisms12010003)
Supplement: Supplementary file 1 [file microorganisms-12-00003-s001.zip]

Archive with 1 entries (1 files):
- microorganisms-2760931-supplementary.pdf
